# Supplementary material for: Simulation-Based Peer Feedback Module for Pediatric Rapid Response Team Handoffs
Source: MedEdPORTAL. 2025 Sep 5;21:11544. doi: 10.15766/mep_2374-8265.11544 (PMC12411645; doi:10.15766/mep_2374-8265.11544)
Supplement: Supplementary file 1 — RRT Facilitator Guide.docxRRT Premodule Questions.docxCase 1.docxRRT Handout.docxCase 2.docxCase 3.docxRRT Scoring Tool.docxCase 4.docxCase 5.docxRTT Postmodule Questions.docx [file mep_2374-8265.11544-s001.zip]

Archive with 11 entries (11 files):
- A. RRT Facilitator Guide.docx
- B. RRT Premodule Questions.docx
- C. Case 1.docx
- D. RRT Handout.docx
- E. Case 2.docx
- F. Case 3.docx
- G. RRT Scoring Tool.docx
- H. Case 4.docx
- I. Case 5.docx
- J. RRT Postmodule Questions.docx
- _Educational Summary Report_11544.pdf
